# Supplementary material for: Anti-Inflammatory Effects of Progesterone on Human Microglia via TLR4/NLRP3 Pathway Modulation: Relevance to Drug-Resistant Epilepsy
Source: Pharmaceuticals (Basel). 2026 Jun 11;19(6):920. doi: 10.3390/ph19060920 (PMC13306037; doi:10.3390/ph19060920)
Supplement: Supplementary file 1 [file pharmaceuticals-19-00920-s001.zip]

Archive with 1 entries (1 files):
- pharmaceuticals-4279712-supplementary.pdf
